# Supplementary material for: Comparison of nonparametric and parametric methods for time-frequency heart rate variability analysis in a rodent model of cardiovascular disease
Source: PLoS One. 2020 Nov 9;15(11):e0242147. doi: 10.1371/journal.pone.0242147 (PMC7652293; doi:10.1371/journal.pone.0242147)
Supplement: S1 File — Data file for three-way mixed model ANOVA. Column designations: Exposure– 1 = FA, 2 = O3; Method– 1 = STFT, 2 = AR; Time– 1 = BL, 2 = E0, 3–13 = E1-E11. Abbreviations: FA, filtered air; O3, ozone; LF, low frequency power; HF, high frequency power; LF/HF, the ratio between LF and HF power; HFn, normalized HF power. (XLSX) [file pone.0242147.s004.xlsx]

## Sheet: S1_File
AnimalID	Exposure	Method	Time	LF	HF	Total	LFHF	HFn
150810Purple	1	1	1	25.4505	11.952	56.1003	0.46962	31.9552
150810Purple	1	1	2	26.6844	16.9606	63.092	0.6356	38.8604
150810Purple	1	1	3	15.6013	7.68927	53.8952	0.49286	33.0145
150810Purple	1	1	4	15.4745	6.78712	35.0223	0.4386	30.488
150810Purple	1	1	5	21.611	5.97545	34.3736	0.2765	21.6608
150810Purple	1	1	6	14.6382	5.64976	42.2634	0.38596	27.8478
150810Purple	1	1	7	34.1699	10.8004	57.6201	0.31608	24.0168
150810Purple	1	1	8	14.5668	5.12316	30.4904	0.3517	26.0191
150810Purple	1	1	9	23.8266	5.74365	49.1764	0.24106	19.4237
150810Purple	1	1	10	7.21194	4.12667	28.2611	0.5722	36.3949
150810Purple	1	1	11	25.1465	8.1897	42.4628	0.32568	24.567
150810Purple	1	1	12	6.2396	2.3834	30.2991	0.38198	27.6401
150810Purple	1	1	13	6.46018	3.00515	21.8487	0.46518	31.749
150810Purple	1	2	1	23.6488	11.8996	48.7525	0.50318	33.4744
150810Purple	1	2	2	22.4463	29.1061	57.8777	1.2967	56.4593
150810Purple	1	2	3	21.5686	9.39095	39.6948	0.4354	30.333
150810Purple	1	2	4	31.7733	19.2273	55.4361	0.60514	37.7001
150810Purple	1	2	5	31.0237	9.11228	46.6206	0.29372	22.7035
150810Purple	1	2	6	11.6324	6.61768	30.6103	0.5689	36.2611
150810Purple	1	2	7	15.971	8.31771	29.8988	0.5208	34.2451
150810Purple	1	2	8	6.67362	4.68635	22.9781	0.70222	41.2532
150810Purple	1	2	9	22.8978	9.37116	41.7471	0.40926	29.0408
150810Purple	1	2	10	14.3875	10.2065	30.9468	0.7094	41.4999
150810Purple	1	2	11	33.5501	16.6657	57.528	0.49674	33.1881
150810Purple	1	2	12	28.8928	12.9706	46.1879	0.44892	30.9831
150810Purple	1	2	13	10.803	5.76836	26.0861	0.53396	34.8093
150811Red	1	1	1	9.1898	4.17052	26.917	0.45382	31.2157
150811Red	1	1	2	9.9487	5.06429	33.3471	0.50904	33.7327
150811Red	1	1	3	21.4447	32.1173	64.6262	1.49768	59.9628
150811Red	1	1	4	25.3686	25.3249	82.8108	0.99828	49.957
150811Red	1	1	5	8.86446	3.91951	28.1261	0.44216	30.6596
150811Red	1	1	6	9.6962	4.95437	28.5701	0.51096	33.8169
150811Red	1	1	7	10.5273	5.93402	31.4157	0.56368	36.0483
150811Red	1	1	8	5.88064	1.10803	12.9227	0.18842	15.8547
150811Red	1	1	9	12.4282	8.52224	34.0584	0.68572	40.6782
150811Red	1	1	10	16.4685	17.4174	42.4082	1.05762	51.4002
150811Red	1	1	11	9.56504	4.76262	31.7451	0.49792	33.2408
150811Red	1	1	12	8.35834	3.3654	26.4864	0.40264	28.7059
150811Red	1	1	13	9.31868	4.3015	26.9856	0.4616	31.5818
150811Red	1	2	1	31.7209	17.1813	71.7518	0.54164	35.134
150811Red	1	2	2	10.2612	8.2617	27.2332	0.80514	44.6026
150811Red	1	2	3	18.1596	29.3114	85.9987	1.6141	61.7459
150811Red	1	2	4	21.9217	41.859	75.1515	1.90948	65.6296
150811Red	1	2	5	36.2298	18.4069	62.3061	0.50806	33.6896
150811Red	1	2	6	21.9492	13.055	50.1728	0.59478	37.2954
150811Red	1	2	7	7.78946	5.51276	25.5884	0.70772	41.4424
150811Red	1	2	8	21.8807	5.45224	32.585	0.24918	19.9475
150811Red	1	2	9	28.289	20.5225	67.5323	0.72546	42.0444
150811Red	1	2	10	30.9246	21.8155	58.2566	0.70544	41.3641
150811Red	1	2	11	58.5078	114.389	98.208	1.9551	8.32213
150811Red	1	2	12	14.9677	5.92631	23.7914	0.39594	28.3637
150811Red	1	2	13	6.92082	6.94657	19.4139	1.00372	50.0928
150812Black	1	1	1	18.2329	8.96948	55.9238	0.49194	32.9732
150812Black	1	1	2	18.433	18.436	68.7928	1.00016	50.004
150812Black	1	1	3	24.2993	7.76752	60.5028	0.31966	24.2229
150812Black	1	1	4	9.73716	1.60488	35.913	0.16482	14.1498
150812Black	1	1	5	17.1552	6.52652	37.2866	0.38044	27.5593
150812Black	1	1	6	12.7865	3.158	32.471	0.24698	19.8063
150812Black	1	1	7	16.7428	5.3865	45.2873	0.32172	24.341
150812Black	1	1	8	22.8853	10.2242	38.496	0.44676	30.88
150812Black	1	1	9	29.1292	22.9882	62.3415	0.78918	44.1085
150812Black	1	1	10	16.169	6.45209	45.6093	0.39904	28.5224
150812Black	1	1	11	10.4712	1.77696	20.7002	0.1697	14.508
150812Black	1	1	12	10.7156	2.05933	24.5519	0.19218	16.12
150812Black	1	1	13	12.1347	2.54318	36.7372	0.20958	17.3267
150812Black	1	2	1	19.9106	17.0475	68.5522	0.8562	46.1265
150812Black	1	2	2	40.617	44.4789	110.02	1.09508	52.2691
150812Black	1	2	3	33.2699	15.1385	57.7305	0.45502	31.2724
150812Black	1	2	4	11.2332	1.60702	16.7059	0.14306	12.5155
150812Black	1	2	5	12.3927	6.18817	28.507	0.49934	33.304
150812Black	1	2	6	14.4271	3.61313	26.9545	0.25044	20.0282
150812Black	1	2	7	11.3174	3.10234	23.8666	0.27412	21.5145
150812Black	1	2	8	11.6497	5.16502	25.8195	0.44336	30.7172
150812Black	1	2	9	13.3399	11.76	35.6938	0.88156	46.8526
150812Black	1	2	10	22.1156	12.0619	39.5671	0.5454	35.2918
150812Black	1	2	11	21.4709	3.21721	31.424	0.14984	13.0314
150812Black	1	2	12	18.9393	2.62499	28.4078	0.1386	12.1728
150812Black	1	2	13	12.7334	4.56364	27.2908	0.3584	26.384
151117Purple	1	1	1	33.9609	4.62887	61.0587	0.1363	11.9951
151117Purple	1	1	2	13.8971	9.01977	34.846	0.64904	39.3587
151117Purple	1	1	3	15.2871	4.19386	36.2555	0.27434	21.528
151117Purple	1	1	4	34.6714	6.64443	55.5097	0.19164	16.082
151117Purple	1	1	5	15.7388	4.93221	25.399	0.31338	23.8606
151117Purple	1	1	6	25.4012	6.0155	54.3489	0.23682	19.1475
151117Purple	1	1	7	24.3427	4.64702	38.0052	0.1909	16.0299
151117Purple	1	1	8	5.10448	1.07858	10.8301	0.2113	17.4441
151117Purple	1	1	9	5.33416	1.24158	18.6543	0.23276	18.8812
151117Purple	1	1	10	8.53478	5.08144	30.8578	0.59538	37.319
151117Purple	1	1	11	9.12186	5.90038	26.1037	0.64684	39.2776
151117Purple	1	1	12	7.07484	3.29716	20.2724	0.46604	31.789
151117Purple	1	1	13	7.55714	3.77494	24.6292	0.49952	33.312
151117Purple	1	2	1	39.9562	9.96588	72.7791	0.24942	19.9629
151117Purple	1	2	2	14.6804	16.6162	43.4409	1.13186	53.0926
151117Purple	1	2	3	16.1516	6.93161	33.278	0.42916	30.0288
151117Purple	1	2	4	33.6914	10.7381	47.793	0.31872	24.1689
151117Purple	1	2	5	23.187	8.4039	36.2684	0.36244	26.6023
151117Purple	1	2	6	11.9988	9.24845	38.31	0.77078	43.5277
151117Purple	1	2	7	13.1087	3.70793	19.7245	0.28286	22.0492
151117Purple	1	2	8	4.89594	2.33517	18.1339	0.47696	32.2934
151117Purple	1	2	9	11.3727	3.01262	16.4245	0.2649	20.9424
151117Purple	1	2	10	50.6496	173.764	102.181	3.4307	7.9156
151117Purple	1	2	11	17.9737	22.2241	55.7683	1.23648	55.2869
151117Purple	1	2	12	10.6289	7.71552	32.6834	0.7259	42.0592
151117Purple	1	2	13	24.0237	19.9522	59.3956	0.83052	45.3707
151215Red	1	1	1	14.0282	10.8177	35.4024	0.77114	43.5392
151215Red	1	1	2	31.1032	21.6652	67.2741	0.69656	41.0572
151215Red	1	1	3	31.5009	19.3302	63.5652	0.61364	38.0283
151215Red	1	1	4	18.622	7.10354	32.783	0.38146	27.6128
151215Red	1	1	5	11.0999	5.66426	23.8677	0.5103	33.788
151215Red	1	1	6	13.703	4.37261	29.7398	0.3191	24.1907
151215Red	1	1	7	10.4374	4.59956	29.4096	0.44068	30.5883
151215Red	1	1	8	9.27268	3.46242	17.3347	0.3734	27.188
151215Red	1	1	9	8.93006	2.4647	24.8572	0.276	21.6301
151215Red	1	1	10	8.29044	3.58031	24.3354	0.43186	30.1608
151215Red	1	1	11	10.2034	6.53672	30.3204	0.64064	39.0482
151215Red	1	1	12	11.0312	7.82331	36.3912	0.7092	41.4931
151215Red	1	1	13	6.47266	2.00911	16.3051	0.3104	23.6874
151215Red	1	2	1	26.6931	20.8446	66.9467	0.7809	43.8486
151215Red	1	2	2	36.6413	31.5767	76.3708	0.86178	46.288
151215Red	1	2	3	38.3038	25.331	69.2774	0.66132	39.8069
151215Red	1	2	4	16.2356	12.0342	36.9697	0.74122	42.569
151215Red	1	2	5	27.0099	84.3228	97.2297	3.12192	12.8649
151215Red	1	2	6	12.1735	5.36634	21.3978	0.44082	30.5951
151215Red	1	2	7	9.51626	6.37285	18.9282	0.66968	40.1083
151215Red	1	2	8	23.2707	15.5639	51.7995	0.66882	40.0774
151215Red	1	2	9	14.2995	5.99235	24.9513	0.41906	29.5308
151215Red	1	2	10	14.6978	14.015	37.6692	0.95354	48.8109
151215Red	1	2	11	14.8157	7.58269	31.0612	0.5118	33.8537
151215Red	1	2	12	9.21538	10.1778	33.3244	1.10444	52.4814
151215Red	1	2	13	9.32818	3.76747	15.756	0.40388	28.7688
150630Green	2	1	1	37.0819	9.71471	61.6055	0.26198	20.7594
150630Green	2	1	2	64.8662	43.0543	161.71	0.66374	39.8945
150630Green	2	1	3	94.2837	64.03	255.509	0.67912	40.445
150630Green	2	1	4	78.2648	36.8549	217.434	0.4709	32.0144
150630Green	2	1	5	94.3419	57.1882	223.111	0.60618	37.7405
150630Green	2	1	6	113.287	72.7574	250.395	0.64224	39.1076
150630Green	2	1	7	101.781	85.0952	243.69	0.83606	45.5355
150630Green	2	1	8	193.041	354.864	635.202	1.83828	64.7674
150630Green	2	1	9	436.357	512.261	1032.48	2.3198	54.0008
150630Green	2	1	10	225.933	499.479	845.775	3.98074	68.8546
150630Green	2	1	11	253.819	408.49	764.414	3.9733	61.6767
150630Green	2	1	12	398.389	426.7	963.789	4.38962	51.7156
150630Green	2	1	13	427.001	531.132	1071.39	4.63212	55.4341
150630Green	2	2	1	43.2832	16.8501	70.2366	0.3893	28.0213
150630Green	2	2	2	15.934	15.601	40.6323	0.9791	49.472
150630Green	2	2	3	108.344	97.4319	271.958	0.89928	47.3485
150630Green	2	2	4	70.7021	40.0768	205.777	0.56684	36.1773
150630Green	2	2	5	86.3612	79.5421	236.479	0.92104	47.9449
150630Green	2	2	6	152.123	145.968	357.569	0.95954	48.9676
150630Green	2	2	7	135.539	77.9537	239.244	0.57514	36.5136
150630Green	2	2	8	266.36	453.105	833.711	1.7011	62.978
150630Green	2	2	9	460.804	503.4	1106.69	2.61152	52.2089
150630Green	2	2	10	388.189	580.019	1047.84	4.32798	59.9064
150630Green	2	2	11	313.634	500.519	944.035	5.10314	61.4773
150630Green	2	2	12	422.681	583.591	1107.53	4.69288	57.9954
150630Green	2	2	13	542.257	651.605	1364.93	6.36526	54.5796
150805Green	2	1	1	23.3157	16.459	60.3152	0.70592	41.3806
150805Green	2	1	2	75.3369	26.1027	130.331	0.34648	25.7323
150805Green	2	1	3	87.4945	38.1563	221.133	0.4361	30.367
150805Green	2	1	4	91.7677	82.4661	264.379	0.89864	47.3307
150805Green	2	1	5	109.365	173.83	379.527	1.58944	61.3816
150805Green	2	1	6	79.403	142.701	304.971	1.79718	64.2497
150805Green	2	1	7	81.3747	125.444	235.514	1.54156	60.6541
150805Green	2	1	8	178.015	244.083	475.058	1.37114	57.8262
150805Green	2	1	9	410.117	328.215	857.602	0.93746	44.4536
150805Green	2	1	10	294.128	484.447	888.28	1.64706	62.2222
150805Green	2	1	11	287.984	422.778	840.175	2.16258	59.4824
150805Green	2	1	12	525.019	607.926	1255.4	2.0557	53.6589
150805Green	2	1	13	370.747	491.182	999.936	1.73664	56.9864
150805Green	2	2	1	34.8535	37.8384	85.2048	1.08564	52.0531
150805Green	2	2	2	5.40084	2.6988	18.6107	0.4997	33.32
150805Green	2	2	3	92.0331	70.6446	209.082	0.7676	43.4261
150805Green	2	2	4	85.2028	62.5678	254.715	0.73434	42.3412
150805Green	2	2	5	103.212	181.537	457.083	1.75888	63.7534
150805Green	2	2	6	116.979	227.473	449.077	1.94456	66.0391
150805Green	2	2	7	196.741	338.248	622.168	1.71926	63.2253
150805Green	2	2	8	271.01	340.155	741.467	1.25514	55.6569
150805Green	2	2	9	512.443	556.074	1244.37	1.31938	52.0417
150805Green	2	2	10	405.918	571.38	1065.4	1.65338	58.4653
150805Green	2	2	11	424.076	597.65	1085.57	2.72026	58.4941
150805Green	2	2	12	562.699	694.172	1370.07	2.2618	55.2302
150805Green	2	2	13	608.486	812.128	1597.34	2.15638	57.1674
150826Green	2	1	1	17.8491	4.01499	52.8963	0.22494	18.3633
150826Green	2	1	2	42.5869	16.3823	98.3101	0.38468	27.7811
150826Green	2	1	3	45.8917	21.2249	179.561	0.4625	31.6239
150826Green	2	1	4	42.4356	13.6074	137.146	0.32066	24.2803
150826Green	2	1	5	62.7887	38.939	199.951	0.62016	38.2777
150826Green	2	1	6	58.7609	27.6975	120.068	0.47136	32.0357
150826Green	2	1	7	73.8171	32.9372	127.094	0.4462	30.8533
150826Green	2	1	8	166.876	238.739	493.683	1.43064	58.8586
150826Green	2	1	9	353.669	566.843	1029.12	5.844	61.5791
150826Green	2	1	10	160.025	580.973	852.668	3.63052	78.4042
150826Green	2	1	11	290.594	533.008	905.362	7.6843	64.7167
150826Green	2	1	12	443.647	568.712	1123.83	5.82752	56.1769
150826Green	2	1	13	476.047	529.08	1167.79	5.7328	52.6381
150826Green	2	2	1	16.7934	4.65109	47.3216	0.27696	21.689
150826Green	2	2	2	6.93306	4.1102	20.8602	0.59284	37.2191
150826Green	2	2	3	58.3412	65.509	207.858	1.12286	52.8937
150826Green	2	2	4	52.3694	16.5519	153.923	0.31606	24.0156
150826Green	2	2	5	122.949	111.675	292.093	0.9083	47.5973
150826Green	2	2	6	99.7513	46.5619	179.057	0.46678	31.8235
150826Green	2	2	7	142.577	56.7883	318.205	0.3983	28.4846
150826Green	2	2	8	367.17	361.053	857.417	0.98334	49.58
150826Green	2	2	9	429.237	610.679	1199.81	6.54804	58.7239
150826Green	2	2	10	294.797	436.911	865.237	5.89188	59.7111
150826Green	2	2	11	454.81	534.048	1164.32	8.29866	54.0065
150826Green	2	2	12	507.754	619.09	1233.67	7.89468	54.9402
150826Green	2	2	13	545.42	762.19	1511.7	5.56468	58.2888
150902Red	2	1	1	23.4755	23.8652	64.7396	1.0166	50.4116
150902Red	2	1	2	81.6927	51.0253	167.06	0.6246	38.4464
150902Red	2	1	3	102.271	82.9704	246.816	0.81128	44.7904
150902Red	2	1	4	96.2148	68.5357	272.961	0.71232	41.5997
150902Red	2	1	5	55.0587	65.9119	204.839	1.19712	54.4859
150902Red	2	1	6	84.5539	72.7333	208.758	0.8602	46.2423
150902Red	2	1	7	102.008	64.1876	240.137	0.62924	38.6217
150902Red	2	1	8	177.36	100.471	312.62	0.56648	36.1626
150902Red	2	1	9	195.037	94.9478	384.157	0.48682	32.7424
150902Red	2	1	10	351.984	295.801	750.435	0.84038	45.6634
150902Red	2	1	11	423.428	329.232	838.398	0.77754	43.7425
150902Red	2	1	12	408.079	305.235	835.044	0.74798	42.7911
150902Red	2	1	13	473.162	363.616	937.901	0.76848	43.4543
150902Red	2	2	1	18.8268	20.2313	71.8851	1.0746	51.7979
150902Red	2	2	2	70.3362	96.5576	207.53	1.3728	57.8557
150902Red	2	2	3	86.7457	111.451	249.978	1.2848	56.2325
150902Red	2	2	4	87.6535	78.9723	261.763	0.90096	47.395
150902Red	2	2	5	107.409	138.819	373.597	1.29244	56.3784
150902Red	2	2	6	54.9913	31.6574	154.975	0.57568	36.5353
150902Red	2	2	7	148.326	81.1787	332.16	0.5473	35.3713
150902Red	2	2	8	280.32	155.499	520.374	0.55472	35.6797
150902Red	2	2	9	324.944	165.825	539.978	0.51032	33.7889
150902Red	2	2	10	260.15	177.355	555.392	0.68174	40.5378
150902Red	2	2	11	451.021	350.623	915.945	0.7774	43.738
150902Red	2	2	12	266.336	192.098	542.098	0.72126	41.903
150902Red	2	2	13	336.748	256.932	669.414	0.76298	43.2779
151117Blue	2	1	1	12.3044	9.37672	46.6193	0.76206	43.2482
151117Blue	2	1	2	43.2561	31.8382	98.1784	0.73604	42.3976
151117Blue	2	1	3	46.1734	29.1502	154.02	0.63132	38.6999
151117Blue	2	1	4	62.0819	29.9223	165.16	0.48198	32.5227
151117Blue	2	1	5	79.9781	37.417	183.613	0.46784	31.8727
151117Blue	2	1	6	49.5741	30.4315	128.192	0.61386	38.0368
151117Blue	2	1	7	111.558	161.998	311.202	1.45214	59.2193
151117Blue	2	1	8	231.171	546.651	856.196	2.3647	70.2797
151117Blue	2	1	9	190.261	245.208	490.664	1.2888	56.309
151117Blue	2	1	10	204.625	215.654	547.898	1.0539	51.3121
151117Blue	2	1	11	263.253	324.333	699.016	1.23202	55.1975
151117Blue	2	1	12	327.945	476.111	913.68	1.4518	59.2136
151117Blue	2	1	13	335.822	398.103	840.135	1.18546	54.243
151117Blue	2	2	1	31.5579	26.4846	72.1279	0.83924	45.6297
151117Blue	2	2	2	10.0849	6.44589	24.5587	0.63916	38.9931
151117Blue	2	2	3	37.2754	27.5935	106.463	0.74026	42.5373
151117Blue	2	2	4	68.0811	32.0267	171.227	0.47042	31.9922
151117Blue	2	2	5	69.6758	34.6971	166.249	0.49798	33.2434
151117Blue	2	2	6	94.8962	58.327	205.964	0.61464	38.0667
151117Blue	2	2	7	107.643	104.734	252.791	0.97298	49.3152
151117Blue	2	2	8	302.754	739.768	1148.04	2.44346	70.9594
151117Blue	2	2	9	327.606	585.372	982.495	1.78682	64.1168
151117Blue	2	2	10	171.971	213.843	483.85	1.24348	55.4264
151117Blue	2	2	11	206.955	261.313	579.494	1.26266	55.8042
151117Blue	2	2	12	370.12	576.47	1050.08	1.55752	60.8996
151117Blue	2	2	13	422.731	739.146	1287.82	1.7485	63.6165
151215Purple	2	1	1	14.5096	2.87262	30.7113	0.19798	16.5262
151215Purple	2	1	2	77.6096	85.0369	210.418	1.0957	52.2832
151215Purple	2	1	3	57.852	41.967	197.953	0.72542	42.0431
151215Purple	2	1	4	54.8273	18.7794	130.173	0.34252	25.5132
151215Purple	2	1	5	88.9576	23.0685	188.979	0.25932	20.5921
151215Purple	2	1	6	64.4254	48.7649	184.716	0.75692	43.0822
151215Purple	2	1	7	93.9996	39.8558	222.455	0.424	29.7753
151215Purple	2	1	8	95.4908	82.8555	248.229	0.86768	46.4576
151215Purple	2	1	9	210.814	230.766	517.513	1.09464	52.2591
151215Purple	2	1	10	262.906	484.514	865.728	1.84292	64.8249
151215Purple	2	1	11	286.834	470.975	878.033	1.64198	62.1496
151215Purple	2	1	12	289.846	361.762	759.935	1.24812	55.5184
151215Purple	2	1	13	389.823	503.807	1020.64	1.2924	56.3776
151215Purple	2	2	1	22.8855	6.34982	38.9399	0.27746	21.7197
151215Purple	2	2	2	108.899	324.363	497.263	2.97858	74.8654
151215Purple	2	2	3	92.6614	122.159	313.059	1.31834	56.8657
151215Purple	2	2	4	62.976	71.0357	186.346	1.12798	53.0071
151215Purple	2	2	5	91.9105	22.724	187.679	0.24724	19.823
151215Purple	2	2	6	88.5031	142.598	296.381	1.61122	61.7037
151215Purple	2	2	7	93.9152	181.765	340.953	1.93542	65.9333
151215Purple	2	2	8	106.11	69.3834	270.091	0.65388	39.5361
151215Purple	2	2	9	245.9	331.119	612.374	1.34656	57.3844
151215Purple	2	2	10	166.922	347.574	581.966	2.08226	67.5563
151215Purple	2	2	11	123.133	216.138	401.711	1.75532	63.7066
151215Purple	2	2	12	282.383	446.713	832.247	1.58194	61.2694
151215Purple	2	2	13	574.311	945.707	1744.41	1.64668	62.2168
