# Supplementary material for: Comparison of nonparametric and parametric methods for time-frequency heart rate variability analysis in a rodent model of cardiovascular disease
Source: PLoS One. 2020 Nov 9;15(11):e0242147. doi: 10.1371/journal.pone.0242147 (PMC7652293; doi:10.1371/journal.pone.0242147)
Supplement: S2 File — Data file for linear regression analysis. Column designations: Exposure– 1 = FA, 2 = O3; Time– 1 = BL, 2 = E0, 3–13 = E1-E11. Abbreviations: FA, filtered air; O3, ozone; LF, low frequency power; HF, high frequency power; LF/HF, the ratio between LF and HF power; HFn, normalized HF power; mean, STFT and AR result mean; difference, difference between STFT and AR results. (XLSX) [file pone.0242147.s005.xlsx]

## Sheet: S2_File
			LF		HF		Total		LF/HF		HFn
AnimalID	Exposure	Time	Mean	Difference	Mean	Difference	Mean	Difference	Mean	Difference	Mean	Difference
150810Purple	1	1	24.5496	-1.80162	11.9258	-0.0524217	52.4264	-7.34776	0.4864	0.03356	32.7148	1.51917
150810Purple	1	2	24.5654	-4.23808	23.0334	12.1455	56.7259	-5.21424	0.96615	0.6611	47.6598	17.5989
150810Purple	1	3	18.5849	5.96724	8.54011	1.70168	39.88	-14.2004	0.46413	-0.05746	31.6737	-2.68147
150810Purple	1	4	23.6239	16.2988	13.0072	12.4402	45.9458	20.4138	0.52187	0.16654	34.0941	7.21216
150810Purple	1	5	26.3174	9.41268	7.54386	3.13683	39.4675	12.247	0.28511	0.01722	22.1822	1.04273
150810Purple	1	6	13.1353	-3.00578	6.13372	0.967924	36.9152	-11.6531	0.47743	0.18294	32.0545	8.41323
150810Purple	1	7	25.0705	-18.1989	9.55907	-2.48273	41.9424	-27.7213	0.41844	0.20472	29.131	10.2284
150810Purple	1	8	10.6202	-7.89322	4.90475	-0.436808	23.6576	-7.51232	0.52696	0.35052	33.6361	15.2341
150810Purple	1	9	23.3622	-0.92882	7.55741	3.62751	41.698	-7.42933	0.32516	0.1682	24.2322	9.61705
150810Purple	1	10	10.7997	7.17552	7.16657	6.07979	29.7635	2.68574	0.6408	0.1372	38.9474	5.10508
150810Purple	1	11	29.3483	8.40362	12.4277	8.47597	50.9728	15.0651	0.41121	0.17106	28.8776	8.62111
150810Purple	1	12	17.5662	22.6532	7.67698	10.5872	32.3557	15.8888	0.41545	0.06694	29.3116	3.34302
150810Purple	1	13	8.63158	4.3428	4.38675	2.76321	24.4243	4.23735	0.49957	0.06878	33.2791	3.06025
150811Red	1	1	20.4553	22.5311	10.6759	13.0108	49.3344	44.8348	0.49773	0.08782	33.1749	3.91832
150811Red	1	2	10.1049	0.3125	6.66299	3.19742	28.376	-6.11386	0.65709	0.2961	39.1677	10.8699
150811Red	1	3	19.8021	-3.28506	30.7144	-2.80583	76.1473	21.3724	1.55589	0.11642	60.8544	1.78307
150811Red	1	4	23.6451	-3.44688	33.592	16.5341	66.4512	-7.65931	1.45388	0.9112	57.7933	15.6726
150811Red	1	5	22.5472	27.3654	11.1632	14.4874	41.0968	34.18	0.47511	0.0659	32.1746	3.03007
150811Red	1	6	15.8227	12.253	9.00467	8.1006	38.2438	21.6027	0.55287	0.08382	35.5562	3.47852
150811Red	1	7	9.15837	-2.73782	5.72339	-0.421261	28.2112	-5.82725	0.6357	0.14404	38.7453	5.39409
150811Red	1	8	13.8807	16.0001	3.28014	4.34421	22.0866	19.6624	0.2188	0.06076	17.9011	4.09282
150811Red	1	9	20.3586	15.8608	14.5224	12.0003	50.9726	33.4739	0.70559	0.03974	41.3613	1.36627
150811Red	1	10	23.6966	14.4561	19.6164	4.39805	52.3036	15.8485	0.88153	-0.35218	46.3821	-10.0361
150811Red	1	11	34.0364	48.9428	59.5757	109.626	113.058	66.4629	1.22651	1.45718	20.7814	-24.9186
150811Red	1	12	11.663	6.60936	4.64586	2.56091	26.5259	-2.69498	0.39929	-0.0067	28.5348	-0.342186
150811Red	1	13	8.11975	-2.39786	5.62403	2.64506	20.4287	-7.57164	0.73266	0.54212	40.8373	18.511
150812Black	1	1	19.0717	1.67772	13.0085	8.07797	62.238	12.6283	0.67407	0.36426	39.5498	13.1533
150812Black	1	2	29.525	22.184	31.4574	26.0429	83.0586	41.2274	1.04762	0.09492	51.1366	2.26513
150812Black	1	3	28.7846	8.9706	11.453	7.37096	54.86	-2.77229	0.38734	0.13536	27.7477	7.04952
150812Black	1	4	10.4852	1.49604	1.60595	0.00214288	23.094	-19.2071	0.15394	-0.02176	13.3327	-1.6343
150812Black	1	5	14.7739	-4.76248	6.35734	-0.338346	30.8509	-8.77954	0.43989	0.1189	30.4317	5.74466
150812Black	1	6	13.6068	1.64064	3.38557	0.455123	30.1513	-5.51645	0.24871	0.00346	19.9172	0.221898
150812Black	1	7	14.0301	-5.42538	4.24442	-2.28416	30.413	-21.4208	0.29792	-0.0476	22.9277	-2.82655
150812Black	1	8	17.2675	-11.2356	7.69462	-5.05921	32.6012	-12.6765	0.44506	-0.0034	30.7986	-0.16282
150812Black	1	9	21.2346	-15.7892	17.3741	-11.2282	50.7535	-26.6477	0.83537	0.09238	45.4805	2.74414
150812Black	1	10	19.1423	5.94662	9.25698	5.60978	38.908	-6.04221	0.47222	0.14636	31.9071	6.76942
150812Black	1	11	15.9711	10.9998	2.49708	1.44025	27.8019	10.7238	0.15977	-0.01986	13.7697	-1.47662
150812Black	1	12	14.8275	8.22372	2.34216	0.565665	28.1567	3.85591	0.16539	-0.05358	14.1464	-3.94721
150812Black	1	13	12.434	0.5987	3.55341	2.02045	27.8772	-9.44635	0.28399	0.14882	21.8553	9.05731
151117Purple	1	1	36.9586	5.99532	7.29738	5.33701	66.9189	11.7204	0.19286	0.11312	15.979	7.96779
151117Purple	1	2	14.2888	0.78334	12.818	7.59643	34.9023	8.59485	0.89045	0.48282	46.2256	13.7339
151117Purple	1	3	15.7193	0.8645	5.56273	2.73775	28.4001	-2.9775	0.35175	0.15482	25.7784	8.50082
151117Purple	1	4	34.1814	-0.97998	8.69128	4.0937	46.8018	-7.71671	0.25518	0.12708	20.1255	8.08685
151117Purple	1	5	19.4629	7.44826	6.66806	3.47169	29.5116	10.8694	0.33791	0.04906	25.2314	2.7417
151117Purple	1	6	18.7	-13.4023	7.63198	3.23295	35.9663	-16.0389	0.5038	0.53396	31.3376	24.3802
151117Purple	1	7	18.7257	-11.234	4.17748	-0.939089	25.5198	-18.2807	0.23688	0.09196	19.0395	6.01928
151117Purple	1	8	5.00021	-0.20854	1.70687	1.25659	12.7377	7.30379	0.34413	0.26566	24.8687	14.8493
151117Purple	1	9	8.35342	6.03852	2.1271	1.77104	12.2907	-2.22979	0.24883	0.03214	19.9118	2.06116
151117Purple	1	10	29.5922	42.1148	89.4225	168.682	137.118	71.3231	2.01304	2.83532	22.6173	-29.4034
151117Purple	1	11	13.5478	8.85182	14.0622	16.3237	36.2131	29.6647	0.94166	0.58964	47.2823	16.0092
151117Purple	1	12	8.85187	3.55406	5.50634	4.41836	22.5727	12.411	0.59597	0.25986	36.9241	10.2702
151117Purple	1	13	15.7904	16.4666	11.8636	16.1772	36.517	34.7664	0.66502	0.331	39.3414	12.0587
151215Red	1	1	20.3607	12.6649	15.8312	10.0269	51.1746	31.5443	0.77602	0.00976	43.6939	0.309426
151215Red	1	2	33.8722	5.53812	26.621	9.91151	64.5696	9.09673	0.77917	0.16522	43.6726	5.23076
151215Red	1	3	34.9023	6.80282	22.3306	6.00081	60.0543	5.71217	0.63748	0.04768	38.9176	1.77859
151215Red	1	4	17.4288	-2.38634	9.56886	4.93064	31.3476	4.18674	0.56134	0.35976	35.0909	14.9562
151215Red	1	5	19.0549	15.9101	44.9935	78.6586	91.9969	73.362	1.81611	2.61162	23.3264	-20.9231
151215Red	1	6	12.9383	-1.52942	4.86948	0.993725	19.7367	-8.34205	0.37996	0.12172	27.3929	6.40434
151215Red	1	7	9.97684	-0.92116	5.48621	1.77329	16.9826	-10.4814	0.55518	0.229	35.3483	9.51995
151215Red	1	8	16.2717	13.998	9.51316	12.1015	32.2673	34.4649	0.52111	0.29542	33.6327	12.8894
151215Red	1	9	11.6148	5.36944	4.22852	3.52765	18.173	0.0941532	0.34753	0.14306	25.5805	7.90072
151215Red	1	10	11.4941	6.4074	8.79764	10.4347	24.77	13.3337	0.6927	0.52168	39.4858	18.6501
151215Red	1	11	12.5096	4.6123	7.0597	1.04597	23.9007	0.740797	0.57622	-0.12884	36.4509	-5.19449
151215Red	1	12	10.1233	-1.8158	9.00057	2.35452	26.0894	-3.06686	0.90682	0.39524	46.9873	10.9883
151215Red	1	13	7.90042	2.85552	2.88829	1.75835	12.1189	-0.549101	0.35714	0.09348	26.2281	5.08142
150630Green	2	1	40.1825	6.2013	13.2824	7.13543	65.9211	8.63109	0.32564	0.12732	24.3904	7.26186
150630Green	2	2	40.4001	-48.9321	29.3276	-27.4533	101.171	-121.077	0.82142	0.31536	44.6832	9.57753
150630Green	2	3	101.314	14.0606	80.7309	33.402	263.734	16.4492	0.7892	0.22016	43.8967	6.90347
150630Green	2	4	74.4835	-7.56264	38.4658	3.22192	211.605	-11.6575	0.51887	0.09594	34.0958	4.16286
150630Green	2	5	90.3515	-7.98072	68.3651	22.3539	229.795	13.3686	0.76361	0.31486	42.8427	10.2044
150630Green	2	6	132.705	38.8357	109.363	73.2103	303.982	107.174	0.80089	0.3173	44.0376	9.86005
150630Green	2	7	118.66	33.7573	81.5244	-7.14156	241.467	-4.44592	0.7056	-0.26092	41.0246	-9.02197
150630Green	2	8	229.701	73.3186	403.984	98.2409	734.456	198.509	1.76969	-0.13718	63.8727	-1.78935
150630Green	2	9	448.581	24.4471	507.831	-8.86125	1069.59	74.2065	2.46566	0.29172	53.1048	-1.79192
150630Green	2	10	307.061	162.256	539.749	80.5392	946.808	202.067	4.15436	0.34724	64.3805	-8.94813
150630Green	2	11	283.726	59.8156	454.505	92.0288	854.224	179.621	4.53822	1.12984	61.577	-0.199451
150630Green	2	12	410.535	24.2919	505.146	156.891	1035.66	143.742	4.54125	0.30326	54.8555	6.2797
150630Green	2	13	484.629	115.256	591.369	120.473	1218.16	293.544	5.49869	1.73314	55.0068	-0.854464
150805Green	2	1	29.0846	11.5378	27.1487	21.3793	72.76	24.8895	0.89578	0.37972	46.7168	10.6725
150805Green	2	2	40.3689	-69.936	14.4008	-23.4039	74.4711	-111.721	0.42309	0.15322	29.5261	7.58772
150805Green	2	3	89.7638	4.53862	54.4005	32.4883	215.108	-12.0515	0.60185	0.3315	36.8965	13.0591
150805Green	2	4	88.4853	-6.5649	72.517	-19.8983	259.547	-9.66333	0.81649	-0.1643	44.8359	-4.98954
150805Green	2	5	106.289	-6.15346	177.683	7.70766	418.305	77.5552	1.67416	0.16944	62.5675	2.3718
150805Green	2	6	98.1912	37.5764	185.087	84.7719	377.024	144.106	1.87087	0.14738	65.1444	1.78936
150805Green	2	7	139.058	115.366	231.846	212.804	428.841	386.655	1.63041	0.1777	61.9397	2.5712
150805Green	2	8	224.512	92.995	292.119	96.0721	608.263	266.409	1.31314	-0.116	56.7415	-2.16934
150805Green	2	9	461.28	102.326	442.144	227.859	1050.99	386.769	1.12842	0.38192	48.2476	7.58812
150805Green	2	10	350.023	111.79	527.913	86.9333	976.838	177.115	1.65022	0.00632	60.3437	-3.75698
150805Green	2	11	356.03	136.093	510.214	174.872	962.874	245.398	2.44142	0.55768	58.9883	-0.988243
150805Green	2	12	543.859	37.6796	651.049	86.2463	1312.74	114.672	2.15875	0.2061	54.4445	1.57128
150805Green	2	13	489.617	237.74	651.655	320.946	1298.64	597.406	1.94651	0.41974	57.0769	0.181011
150826Green	2	1	17.3212	-1.05578	4.33304	0.636103	50.1089	-5.57466	0.25095	0.05202	20.0262	3.32566
150826Green	2	2	24.76	-35.6538	10.2463	-12.2721	59.5851	-77.45	0.48876	0.20816	32.5001	9.43791
150826Green	2	3	52.1165	12.4495	43.367	44.2841	193.709	28.2971	0.79268	0.66036	42.2588	21.2698
150826Green	2	4	47.4025	9.93376	15.0796	2.94446	145.534	16.7772	0.31836	-0.0046	24.148	-0.264662
150826Green	2	5	92.8688	60.1603	75.3068	72.7355	246.022	92.1423	0.76423	0.28814	42.9375	9.31964
150826Green	2	6	79.2561	40.9905	37.1297	18.8644	149.563	58.9888	0.46907	-0.00458	31.9296	-0.212218
150826Green	2	7	108.197	68.7596	44.8627	23.8511	222.649	191.111	0.42225	-0.0479	29.6689	-2.36868
150826Green	2	8	267.023	200.295	299.896	122.314	675.55	363.734	1.20699	-0.4473	54.2193	-9.27857
150826Green	2	9	391.453	75.5673	588.761	43.8369	1114.46	170.698	6.19602	0.70404	60.1515	-2.85514
150826Green	2	10	227.411	134.773	508.942	-144.062	858.952	12.5684	4.7612	2.26136	69.0576	-18.6931
150826Green	2	11	372.702	164.217	533.528	1.04025	1034.84	258.961	7.99148	0.61436	59.3616	-10.7102
150826Green	2	12	475.701	64.1068	593.901	50.3778	1178.75	109.838	6.8611	2.06716	55.5585	-1.23674
150826Green	2	13	510.733	69.3736	645.635	233.11	1339.74	343.91	5.64874	-0.16812	55.4635	5.65063
150902Red	2	1	21.1512	-4.64874	22.0483	-3.63395	68.3123	7.14555	1.0456	0.058	51.1048	1.38635
150902Red	2	2	76.0145	-11.3565	73.7914	45.5323	187.295	40.4704	0.9987	0.7482	48.151	19.4093
150902Red	2	3	94.5083	-15.5253	97.2106	28.4804	248.397	3.16122	1.04804	0.47352	50.5115	11.4421
150902Red	2	4	91.9341	-8.56126	73.754	10.4366	267.362	-11.1972	0.80664	0.18864	44.4974	5.7953
150902Red	2	5	81.2337	52.3499	102.366	72.9073	289.218	168.758	1.24478	0.09532	55.4321	1.89248
150902Red	2	6	69.7726	-29.5626	52.1953	-41.0759	181.867	-53.783	0.71794	-0.28452	41.3888	-9.707
150902Red	2	7	125.167	46.3175	72.6831	16.991	286.149	92.0227	0.58827	-0.08194	36.9965	-3.2504
150902Red	2	8	228.84	102.961	127.985	55.0285	416.497	207.754	0.5606	-0.01176	35.9212	-0.48287
150902Red	2	9	259.99	129.907	130.387	70.8775	462.068	155.821	0.49857	0.0235	33.2656	1.0465
150902Red	2	10	306.067	-91.8342	236.578	-118.446	652.914	-195.042	0.76106	-0.15864	43.1006	-5.12562
150902Red	2	11	437.224	27.5929	339.928	21.3915	877.172	77.5467	0.77747	-0.00014	43.7403	-0.00443122
150902Red	2	12	337.207	-141.743	248.666	-113.137	688.571	-292.946	0.73462	-0.02672	42.3471	-0.888083
150902Red	2	13	404.955	-136.415	310.274	-106.684	803.658	-268.487	0.76573	-0.0055	43.3661	-0.176407
151117Blue	2	1	21.9312	19.2534	17.9307	17.1079	59.3736	25.5086	0.80065	0.07718	44.439	2.38147
151117Blue	2	2	26.6705	-33.1712	19.1421	-25.3923	61.3685	-73.6197	0.6876	-0.09688	40.6954	-3.4045
151117Blue	2	3	41.7244	-8.89802	28.3719	-1.55671	130.242	-47.5575	0.68579	0.10894	40.6186	3.83737
151117Blue	2	4	65.0815	5.9992	30.9745	2.10448	168.194	6.06692	0.4762	-0.01156	32.2575	-0.530486
151117Blue	2	5	74.8269	-10.3023	36.057	-2.71981	174.931	-17.3639	0.48291	0.03014	32.5581	1.37075
151117Blue	2	6	72.2351	45.3222	44.3793	27.8955	167.078	77.7724	0.61425	0.00078	38.0517	0.0299332
151117Blue	2	7	109.6	-3.91558	133.366	-57.264	281.997	-58.4109	1.21256	-0.47916	54.2673	-9.90405
151117Blue	2	8	266.963	71.583	643.209	193.117	1002.12	291.847	2.40408	0.07876	70.6196	0.679774
151117Blue	2	9	258.933	137.345	415.29	340.164	736.58	491.831	1.53781	0.49802	60.2129	7.80782
151117Blue	2	10	188.298	-32.654	214.748	-1.81176	515.874	-64.0479	1.14869	0.18958	53.3693	4.11425
151117Blue	2	11	235.104	-56.2985	292.823	-63.0197	639.255	-119.521	1.24734	0.03064	55.5009	0.606696
151117Blue	2	12	349.033	42.1753	526.29	100.359	981.878	136.395	1.50466	0.10572	60.0566	1.68598
151117Blue	2	13	379.277	86.9096	568.625	341.043	1063.98	447.683	1.46698	0.56304	58.9298	9.37348
