# Supplementary material for: Comparison of nonparametric and parametric methods for time-frequency heart rate variability analysis in a rodent model of cardiovascular disease
Source: PLoS One. 2020 Nov 9;15(11):e0242147. doi: 10.1371/journal.pone.0242147 (PMC7652293; doi:10.1371/journal.pone.0242147)
Supplement: S3 File — Data file for two-way repeated measures ANOVA of RR interval, LFp and HFp. Column designations: Exposure– 1 = FA, 2 = O3; Time– 1 = BL, 2 = E0, 3–13 = E1-E11. Abbreviations: FA, filtered air; O3, ozone; LFp, low frequency component peak; HFp, high frequency component peak. (XLSX) [file pone.0242147.s006.xlsx]

## Sheet: S3_File
AnimalID	Time	RRi	LFp	HFp
150810Purple	1	197.743	0.340125	1.08984
150810Purple	2	200.087	0.273125	1.69686
150810Purple	3	197.494	0.32125	1.15
150810Purple	4	203.475	0.34125	1.22813
150810Purple	5	186.797	0.280313	1.00781
150810Purple	6	176.53	0.35322	1.56641
150810Purple	7	179.285	0.331062	0.93125
150810Purple	8	177.159	0.315648	1.04297
150810Purple	9	195.765	0.304135	1.05156
150810Purple	10	206.652	0.280188	1.02109
150810Purple	11	209.401	0.280188	1.28461
150810Purple	12	216.901	0.329375	1.08469
150810Purple	13	212.809	0.268125	1.01719
150811Red	1	210.052	0.28325	1.10906
150811Red	2	169.681	0.283125	1.11703
150811Red	3	154.188	0.305031	1.57814
150811Red	4	183.745	0.339525	0.975
150811Red	5	200.406	0.339012	1.20859
150811Red	6	200.781	0.31548	1.1875
150811Red	7	197.791	0.296154	0.974219
150811Red	8	209.833	0.262812	1.31328
150811Red	9	197.035	0.282215	1.15391
150811Red	10	186.291	0.260453	1.26562
150811Red	11	170.669	0.260453	1.17539
150811Red	12	170.863	0.284531	1.21172
150811Red	13	177.024	0.270141	1.21641
150812Black	1	195.189	0.260656	1.40969
150812Black	2	183.1	0.306875	1.20375
150812Black	3	204.874	0.342125	1.26172
150812Black	4	215.179	0.295182	0.928906
150812Black	5	218.455	0.262969	1.09422
150812Black	6	210.156	0.301313	1.19078
150812Black	7	213.733	0.28756	0.951563
150812Black	8	217.536	0.362514	1.19617
150812Black	9	223.557	0.32154	1.06016
150812Black	10	203.612	0.296585	1.13125
150812Black	11	216.81	0.356585	1.39336
150812Black	12	218.691	0.305166	1.19445
150812Black	13	220.338	0.289312	0.953125
151117Purple	1	209.742	0.263953	1.81336
151117Purple	2	157.512	0.291406	1.20859
151117Purple	3	193.791	0.269844	1.17422
151117Purple	4	204.448	0.331876	1.15312
151117Purple	5	212.843	0.315313	1.03516
151117Purple	6	203	0.27411	0.975781
151117Purple	7	210.895	0.31051	0.984375
151117Purple	8	209.337	0.28451	1.20125
151117Purple	9	220.936	0.290625	1.29687
151117Purple	10	192.864	0.31376	1.03594
151117Purple	11	168.235	0.3376	1.14695
151117Purple	12	169.971	0.273984	1.18984
151117Purple	13	182.484	0.264062	1.16406
151215Red	1	186.961	0.261719	0.9375
151215Red	2	162.357	0.3375	1.4243
151215Red	3	184.716	0.270953	1.27031
151215Red	4	198.124	0.296563	1.25234
151215Red	5	202.194	0.261722	1.125
151215Red	6	203.285	0.2624	1.28281
151215Red	7	206.623	0.262859	1.06484
151215Red	8	205.143	0.270651	1.09922
151215Red	9	211.277	0.273232	1.16641
151215Red	10	179.928	0.30484	1.12969
151215Red	11	168.513	0.35484	1.26406
151215Red	12	182.307	0.319062	1.35742
151215Red	13	176.118	0.324688	1.38836
150630Green	1	207.472	0.263125	1.10313
150630Green	2	136.502	0.282344	1.89141
150630Green	3	134.227	0.271406	1.73984
150630Green	4	149.356	0.303125	1.20156
150630Green	5	159.98	0.335131	1.16641
150630Green	6	198.102	0.324688	1.14453
150630Green	7	222.734	0.379063	1.00234
150630Green	8	254.062	0.376563	1.07422
150630Green	9	291.488	0.310156	0.800781
150630Green	10	297.42	0.358594	1.09922
150630Green	11	319.864	0.364063	0.813281
150630Green	12	347.921	0.380313	0.841406
150630Green	13	343.426	0.342366	0.857813
150805Green	1	140.745	0.292188	1.72188
150805Green	2	159.337	0.3125	1.72648
150805Green	3	165.708	0.273513	1.69687
150805Green	4	214.045	0.364844	1.0875
150805Green	5	302.416	0.371641	1.08617
150805Green	6	305.053	0.328906	0.955469
150805Green	7	311.127	0.369191	0.935938
150805Green	8	319.793	0.376563	0.910156
150805Green	9	342.751	0.340625	0.910156
150805Green	10	337.915	0.357813	1.00156
150805Green	11	343.083	0.371094	0.98125
150805Green	12	341.945	0.3875	0.939844
150805Green	13	350.385	0.375	0.849219
150826Green	1	191.286	0.268543	1.23203
150826Green	2	168.516	0.333547	1.77188
150826Green	3	183.48	0.275156	1.6875
150826Green	4	185.646	0.373231	1.22812
150826Green	5	193.331	0.361354	1.21016
150826Green	6	218.058	0.346876	1.15555
150826Green	7	259.308	0.321812	1.12844
150826Green	8	307.742	0.348328	1.11641
150826Green	9	337.922	0.326562	0.948438
150826Green	10	343.969	0.345312	0.957031
150826Green	11	379.817	0.354688	0.804687
150826Green	12	380.092	0.395314	0.821875
150826Green	13	371.953	0.317187	0.860156
150902Red	1	178.217	0.270469	1.09164
150902Red	2	156.809	0.29062	1.91328
150902Red	3	170.953	0.294531	1.72891
150902Red	4	182.81	0.318431	1.17031
150902Red	5	196.267	0.375	1.05469
150902Red	6	216.173	0.386719	0.994531
150902Red	7	251.738	0.332156	1.12969
150902Red	8	267.158	0.379688	1.16719
150902Red	9	287.022	0.327344	1.1875
150902Red	10	303.006	0.320156	1.01641
150902Red	11	320.637	0.321875	1.03125
150902Red	12	326.931	0.347064	1.08281
150902Red	13	337.29	0.39062	1.02344
151117Blue	1	157.603	0.2505	1.31016
151117Blue	2	150.518	0.284376	1.9625
151117Blue	3	176.852	0.335166	1.62187
151117Blue	4	173.92	0.397656	1.19687
151117Blue	5	183.685	0.386346	1.24352
151117Blue	6	201.06	0.321547	1.04734
151117Blue	7	240.785	0.375314	1.13359
151117Blue	8	277.731	0.340626	0.928906
151117Blue	9	305.937	0.370314	1.04453
151117Blue	10	326.623	0.323622	1.11328
151117Blue	11	330.766	0.35468	1.06016
151117Blue	12	336.521	0.332812	0.935156
151117Blue	13	351.523	0.330781	1.02266
151215Purple	1	206.814	0.251252	0.982184
151215Purple	2	151.649	0.30625	1.84609
151215Purple	3	153.313	0.305469	1.70156
151215Purple	4	167.432	0.324375	1.19141
151215Purple	5	174.967	0.318594	1.15094
151215Purple	6	186.573	0.355469	1.14687
151215Purple	7	214.356	0.37468	1.03602
151215Purple	8	210.34	0.315781	1.13648
151215Purple	9	237.725	0.369375	1.2625
151215Purple	10	279.932	0.310938	1.06328
151215Purple	11	291.419	0.342188	0.949219
151215Purple	12	304.396	0.340322	1.01563
151215Purple	13	324.835	0.386537	1.02266
